# Supplementary material for: Synthesis of a heparin-related GlcN–IdoA sulfation-site variable disaccharide library and analysis by Raman and ROA spectroscopy
Source: Carbohydr Res. 2014 Dec 5;400:44–53. doi: 10.1016/j.carres.2014.06.026 (PMC4245711; doi:10.1016/j.carres.2014.06.026)
Supplement: MOL files — ZIP file containing the MOL files of the most important compounds in this article. [file mol.zip]

Archive with 4 entries (4 files):
- cpd15.mol
- cpd16.mol
- cpd17.mol
- cpd18.mol
