# Supplementary material for: Synthesis of a heparin-related GlcN–IdoA sulfation-site variable disaccharide library and analysis by Raman and ROA spectroscopy
Source: Carbohydr Res. 2014 Dec 5;400:44–53. doi: 10.1016/j.carres.2014.06.026 (PMC4245711; doi:10.1016/j.carres.2014.06.026)
Supplement: MOL files — ZIP file containing the MOL files of the most important compounds in this article. [file mol.zip › cpd15.mol]

Untitled Document-1
  ChemDraw05271423592D

 31 32  0  0  0  0  0  0  0  0999 V2000
    0.0356   -0.7882    0.0000 C   0  0  0  0  0  0  0  0  0  0  0  0
    0.4481   -1.5021    0.0000 C   0  0  0  0  0  0  0  0  0  0  0  0
    1.2467   -1.2935    0.0000 O   0  0  0  0  0  0  0  0  0  0  0  0
    2.0396   -1.5021    0.0000 C   0  0  0  0  0  0  0  0  0  0  0  0
    1.6271   -0.7882    0.0000 C   0  0  0  0  0  0  0  0  0  0  0  0
    0.8291   -0.9973    0.0000 C   0  0  0  0  0  0  0  0  0  0  0  0
    0.0356    0.0368    0.0000 O   0  0  0  0  0  0  0  0  0  0  0  0
    0.8291   -1.9363    0.0000 O   0  0  0  0  0  0  0  0  0  0  0  0
   -1.9696    1.8730    0.0000 C   0  0  0  0  0  0  0  0  0  0  0  0
   -1.5571    1.1586    0.0000 C   0  0  0  0  0  0  0  0  0  0  0  0
   -0.7591    1.3677    0.0000 C   0  0  0  0  0  0  0  0  0  0  0  0
    0.0339    1.1586    0.0000 C   0  0  0  0  0  0  0  0  0  0  0  0
   -0.3786    1.8730    0.0000 O   0  0  0  0  0  0  0  0  0  0  0  0
   -1.1767    1.6645    0.0000 C   0  0  0  0  0  0  0  0  0  0  0  0
   -1.5892    2.3789    0.0000 C   0  0  0  0  0  0  0  0  0  0  0  0
   -0.8748    2.7914    0.0000 O   0  0  0  0  0  0  0  0  0  0  0  0
   -2.3541    1.2195    0.0000 O   0  0  0  0  0  0  0  0  0  0  0  0
   -0.4611    0.6343    0.0000 N   0  0  0  0  0  0  0  0  0  0  0  0
   -2.7666    1.8002    0.0000 O   0  0  0  0  0  0  0  0  0  0  0  0
   -0.3809   -1.2620    0.0000 C   0  0  0  0  0  0  0  0  0  0  0  0
   -1.0007   -1.8574    0.0000 O   0  0  0  0  0  0  0  0  0  0  0  0
   -0.5867   -0.4276    0.0000 O   0  0  0  0  0  0  0  0  0  0  0  0
   -1.4121   -0.1886    0.0000 Na  0  0  0  0  0  0  0  0  0  0  0  0
    2.0282   -2.3517    0.0000 O   0  0  0  0  0  0  0  0  0  0  0  0
    2.7666   -2.7914    0.0000 C   0  0  0  0  0  0  0  0  0  0  0  0
    1.6271    0.0368    0.0000 O   0  0  0  0  0  0  0  0  0  0  0  0
    0.8829    0.4665    0.0000 S   0  0  0  0  0  0  0  0  0  0  0  0
    1.3126    1.2107    0.0000 O   0  0  0  0  0  0  0  0  0  0  0  0
    0.4532   -0.2778    0.0000 O   0  0  0  0  0  0  0  0  0  0  0  0
    0.1387    0.8962    0.0000 O   0  0  0  0  0  0  0  0  0  0  0  0
    0.1387    1.7555    0.0000 Na  0  0  0  0  0  0  0  0  0  0  0  0
  4  5  1  0      
  5  6  1  0      
  6  1  1  0      
  1  7  1  0      
  6  8  1  0      
  2  3  1  1      
  4  3  1  1      
  1  2  1  1      
 12 13  1  0      
 13 14  1  0      
 14  9  1  0      
 10 11  1  1      
 12 11  1  1      
  9 10  1  1      
 14 15  1  0      
 15 16  1  0      
 10 17  1  0      
 11 18  1  0      
  7 12  1  0      
  9 19  1  0      
  2 20  1  0      
 20 21  2  0      
 20 22  1  0      
 22 23  1  0      
  4 24  1  0      
 24 25  1  0      
  5 26  1  0      
 26 27  1  0      
 27 28  2  0      
 27 29  2  0      
 27 30  1  0      
 30 31  1  0      
M  STY  1   1 SUP
M  SLB  1   1   1
M  SAL   1  4  20  21  22  23
M  SBL   1  1  21
M  SMT   1 ^CO2Na
M  SBV   1  21    0.8290   -0.2401
M  STY  1   2 SUP
M  SLB  1   2   2
M  SAL   2  2  24  25
M  SBL   2  1  25
M  SMT   2 OMe
M  SBV   2  25    0.0115    0.8496
M  STY  1   3 SUP
M  SLB  1   3   3
M  SAL   3  6  26  27  28  29  30  31
M  SBL   3  1  27
M  SMT   3 OSO3Na
M  SBV   3  27    0.0000   -0.8250
M  END
