# Supplementary material for: Synthesis of a heparin-related GlcN–IdoA sulfation-site variable disaccharide library and analysis by Raman and ROA spectroscopy
Source: Carbohydr Res. 2014 Dec 5;400:44–53. doi: 10.1016/j.carres.2014.06.026 (PMC4245711; doi:10.1016/j.carres.2014.06.026)
Supplement: MOL files — ZIP file containing the MOL files of the most important compounds in this article. [file mol.zip › cpd16.mol]

Untitled Document-2
  ChemDraw05271423592D

 41 42  0  0  0  0  0  0  0  0999 V2000
    0.0356   -1.8624    0.0000 C   0  0  0  0  0  0  0  0  0  0  0  0
    0.4481   -2.5763    0.0000 C   0  0  0  0  0  0  0  0  0  0  0  0
    1.2467   -2.3677    0.0000 O   0  0  0  0  0  0  0  0  0  0  0  0
    2.0396   -2.5763    0.0000 C   0  0  0  0  0  0  0  0  0  0  0  0
    1.6271   -1.8624    0.0000 C   0  0  0  0  0  0  0  0  0  0  0  0
    0.8291   -2.0715    0.0000 C   0  0  0  0  0  0  0  0  0  0  0  0
    0.0356   -1.0374    0.0000 O   0  0  0  0  0  0  0  0  0  0  0  0
    0.8291   -3.0106    0.0000 O   0  0  0  0  0  0  0  0  0  0  0  0
   -1.9696    0.7988    0.0000 C   0  0  0  0  0  0  0  0  0  0  0  0
   -1.5571    0.0843    0.0000 C   0  0  0  0  0  0  0  0  0  0  0  0
   -0.7591    0.2935    0.0000 C   0  0  0  0  0  0  0  0  0  0  0  0
    0.0339    0.0843    0.0000 C   0  0  0  0  0  0  0  0  0  0  0  0
   -0.3786    0.7988    0.0000 O   0  0  0  0  0  0  0  0  0  0  0  0
   -1.1767    0.5902    0.0000 C   0  0  0  0  0  0  0  0  0  0  0  0
   -1.5892    1.3046    0.0000 C   0  0  0  0  0  0  0  0  0  0  0  0
   -2.3541    0.1453    0.0000 O   0  0  0  0  0  0  0  0  0  0  0  0
   -0.6903   -0.4972    0.0000 N   0  0  0  0  0  0  0  0  0  0  0  0
   -2.7666    0.7260    0.0000 O   0  0  0  0  0  0  0  0  0  0  0  0
   -0.8748    1.7172    0.0000 O   0  0  0  0  0  0  0  0  0  0  0  0
   -0.8748    2.5765    0.0000 S   0  0  0  0  0  0  0  0  0  0  0  0
   -0.0154    2.5765    0.0000 O   0  0  0  0  0  0  0  0  0  0  0  0
   -1.7342    2.5765    0.0000 O   0  0  0  0  0  0  0  0  0  0  0  0
   -0.8748    3.4359    0.0000 O   0  0  0  0  0  0  0  0  0  0  0  0
   -0.1306    3.8656    0.0000 Na  0  0  0  0  0  0  0  0  0  0  0  0
   -0.3809   -2.3362    0.0000 C   0  0  0  0  0  0  0  0  0  0  0  0
   -1.0007   -2.9316    0.0000 O   0  0  0  0  0  0  0  0  0  0  0  0
   -0.5867   -1.5018    0.0000 O   0  0  0  0  0  0  0  0  0  0  0  0
   -1.4121   -1.2628    0.0000 Na  0  0  0  0  0  0  0  0  0  0  0  0
   -1.3502   -0.9279    0.0000 S   0  0  0  0  0  0  0  0  0  0  0  0
   -1.8676   -0.2890    0.0000 O   0  0  0  0  0  0  0  0  0  0  0  0
   -0.8328   -1.5668    0.0000 O   0  0  0  0  0  0  0  0  0  0  0  0
   -1.9891   -1.4453    0.0000 O   0  0  0  0  0  0  0  0  0  0  0  0
   -1.8605   -2.2574    0.0000 Na  0  0  0  0  0  0  0  0  0  0  0  0
    2.0282   -3.4259    0.0000 O   0  0  0  0  0  0  0  0  0  0  0  0
    2.7666   -3.8656    0.0000 C   0  0  0  0  0  0  0  0  0  0  0  0
    1.6271   -1.0374    0.0000 O   0  0  0  0  0  0  0  0  0  0  0  0
    0.8829   -0.6077    0.0000 S   0  0  0  0  0  0  0  0  0  0  0  0
    1.3126    0.1365    0.0000 O   0  0  0  0  0  0  0  0  0  0  0  0
    0.4532   -1.3520    0.0000 O   0  0  0  0  0  0  0  0  0  0  0  0
    0.1387   -0.1781    0.0000 O   0  0  0  0  0  0  0  0  0  0  0  0
    0.1387    0.6813    0.0000 Na  0  0  0  0  0  0  0  0  0  0  0  0
  4  5  1  0      
  5  6  1  0      
  6  1  1  0      
  1  7  1  0      
  6  8  1  0      
  2  3  1  1      
  4  3  1  1      
  1  2  1  1      
 12 13  1  0      
 13 14  1  0      
 14  9  1  0      
 10 11  1  1      
 12 11  1  1      
  9 10  1  1      
 14 15  1  0      
 10 16  1  0      
 11 17  1  0      
  7 12  1  0      
  9 18  1  0      
 15 19  1  0      
 19 20  1  0      
 20 21  2  0      
 20 22  2  0      
 20 23  1  0      
 23 24  1  0      
  2 25  1  0      
 25 26  2  0      
 25 27  1  0      
 27 28  1  0      
 17 29  1  0      
 29 30  2  0      
 29 31  2  0      
 29 32  1  0      
 32 33  1  0      
  4 34  1  0      
 34 35  1  0      
  5 36  1  0      
 36 37  1  0      
 37 38  2  0      
 37 39  2  0      
 37 40  1  0      
 40 41  1  0      
M  STY  1   1 SUP
M  SLB  1   1   1
M  SAL   1  6  19  20  21  22  23  24
M  SBL   1  1  20
M  SMT   1 OSO3Na
M  SBV   1  20   -0.7144   -0.4125
M  STY  1   2 SUP
M  SLB  1   2   2
M  SAL   2  4  25  26  27  28
M  SBL   2  1  26
M  SMT   2 ^CO2Na
M  SBV   2  26    0.8290   -0.2401
M  STY  1   3 SUP
M  SLB  1   3   3
M  SAL   3  5  29  30  31  32  33
M  SBL   3  1  30
M  SMT   3 ^SO3Na
M  SBV   3  30    0.6599    0.4308
M  STY  1   4 SUP
M  SLB  1   4   4
M  SAL   4  2  34  35
M  SBL   4  1  35
M  SMT   4 OMe
M  SBV   4  35    0.0115    0.8496
M  STY  1   5 SUP
M  SLB  1   5   5
M  SAL   5  6  36  37  38  39  40  41
M  SBL   5  1  37
M  SMT   5 OSO3Na
M  SBV   5  37    0.0000   -0.8250
M  END
