# Supplementary material for: Synthesis of a heparin-related GlcN–IdoA sulfation-site variable disaccharide library and analysis by Raman and ROA spectroscopy
Source: Carbohydr Res. 2014 Dec 5;400:44–53. doi: 10.1016/j.carres.2014.06.026 (PMC4245711; doi:10.1016/j.carres.2014.06.026)
Supplement: MOL files — ZIP file containing the MOL files of the most important compounds in this article. [file mol.zip › cpd17.mol]

cpd17.cdxml
  ChemDraw05281400002D

 36 37  0  0  0  0  0  0  0  0999 V2000
    0.0355   -0.7880    0.0000 C   0  0  0  0  0  0  0  0  0  0  0  0
    0.4480   -1.5019    0.0000 C   0  0  0  0  0  0  0  0  0  0  0  0
    1.2467   -1.2934    0.0000 O   0  0  0  0  0  0  0  0  0  0  0  0
    2.0396   -1.5019    0.0000 C   0  0  0  0  0  0  0  0  0  0  0  0
    1.6271   -0.7880    0.0000 C   0  0  0  0  0  0  0  0  0  0  0  0
    0.8290   -0.9972    0.0000 C   0  0  0  0  0  0  0  0  0  0  0  0
    0.0355    0.0370    0.0000 O   0  0  0  0  0  0  0  0  0  0  0  0
    0.8290   -1.9362    0.0000 O   0  0  0  0  0  0  0  0  0  0  0  0
   -1.9697    1.8732    0.0000 C   0  0  0  0  0  0  0  0  0  0  0  0
   -1.5572    1.1587    0.0000 C   0  0  0  0  0  0  0  0  0  0  0  0
   -0.7591    1.3678    0.0000 C   0  0  0  0  0  0  0  0  0  0  0  0
    0.0338    1.1587    0.0000 C   0  0  0  0  0  0  0  0  0  0  0  0
   -0.3787    1.8732    0.0000 O   0  0  0  0  0  0  0  0  0  0  0  0
   -1.1768    1.6646    0.0000 C   0  0  0  0  0  0  0  0  0  0  0  0
   -1.5893    2.3790    0.0000 C   0  0  0  0  0  0  0  0  0  0  0  0
   -0.8748    2.7915    0.0000 O   0  0  0  0  0  0  0  0  0  0  0  0
   -2.3541    1.2195    0.0000 O   0  0  0  0  0  0  0  0  0  0  0  0
   -0.7477    0.6345    0.0000 N   0  0  0  0  0  0  0  0  0  0  0  0
   -2.7666    1.8004    0.0000 O   0  0  0  0  0  0  0  0  0  0  0  0
    1.6271    0.0370    0.0000 O   0  0  0  0  0  0  0  0  0  0  0  0
    0.8829    0.4666    0.0000 S   0  0  0  0  0  0  0  0  0  0  0  0
    1.3126    1.2109    0.0000 O   0  0  0  0  0  0  0  0  0  0  0  0
    0.4532   -0.2782    0.0000 O   0  0  0  0  0  0  0  0  0  0  0  0
    0.1386    0.8963    0.0000 O   0  0  0  0  0  0  0  0  0  0  0  0
    0.1386    1.7557    0.0000 Na  0  0  0  0  0  0  0  0  0  0  0  0
   -0.3810   -1.2618    0.0000 C   0  0  0  0  0  0  0  0  0  0  0  0
   -1.0009   -1.8577    0.0000 O   0  0  0  0  0  0  0  0  0  0  0  0
   -0.5867   -0.4277    0.0000 O   0  0  0  0  0  0  0  0  0  0  0  0
   -1.4122   -0.1888    0.0000 Na  0  0  0  0  0  0  0  0  0  0  0  0
   -1.3515    0.0874    0.0000 S   0  0  0  0  0  0  0  0  0  0  0  0
   -1.9032    0.6970    0.0000 O   0  0  0  0  0  0  0  0  0  0  0  0
   -0.7998   -0.5216    0.0000 O   0  0  0  0  0  0  0  0  0  0  0  0
   -1.9611   -0.4643    0.0000 O   0  0  0  0  0  0  0  0  0  0  0  0
   -1.7881   -1.2676    0.0000 Na  0  0  0  0  0  0  0  0  0  0  0  0
    2.0281   -2.3515    0.0000 O   0  0  0  0  0  0  0  0  0  0  0  0
    2.7666   -2.7915    0.0000 C   0  0  0  0  0  0  0  0  0  0  0  0
  4  5  1  0      
  5  6  1  0      
  6  1  1  0      
  1  7  1  0      
  6  8  1  0      
  2  3  1  1      
  4  3  1  1      
  1  2  1  1      
 12 13  1  0      
 13 14  1  0      
 14  9  1  0      
 10 11  1  1      
 12 11  1  1      
  9 10  1  1      
 14 15  1  0      
 15 16  1  0      
 10 17  1  0      
 11 18  1  0      
  7 12  1  0      
  9 19  1  0      
  5 20  1  0      
 20 21  1  0      
 21 22  2  0      
 21 23  2  0      
 21 24  1  0      
 24 25  1  0      
  2 26  1  0      
 26 27  2  0      
 26 28  1  0      
 28 29  1  0      
 18 30  1  0      
 30 31  2  0      
 30 32  2  0      
 30 33  1  0      
 33 34  1  0      
  4 35  1  0      
 35 36  1  0      
M  STY  1   1 SUP
M  SLB  1   1   1
M  SAL   1  6  20  21  22  23  24  25
M  SBL   1  1  21
M  SMT   1 OSO3Na
M  SBV   1  21    0.0000   -0.8250
M  STY  1   2 SUP
M  SLB  1   2   2
M  SAL   2  4  26  27  28  29
M  SBL   2  1  27
M  SMT   2 ^CO2Na
M  SBV   2  27    0.8290   -0.2401
M  STY  1   3 SUP
M  SLB  1   3   3
M  SAL   3  5  30  31  32  33  34
M  SBL   3  1  31
M  SMT   3 ^SO3Na
M  SBV   3  31    0.6039    0.5471
M  STY  1   4 SUP
M  SLB  1   4   4
M  SAL   4  2  35  36
M  SBL   4  1  36
M  SMT   4 OMe
M  SBV   4  36    0.0115    0.8496
M  END
