# Supplementary material for: Synthesis of a heparin-related GlcN–IdoA sulfation-site variable disaccharide library and analysis by Raman and ROA spectroscopy
Source: Carbohydr Res. 2014 Dec 5;400:44–53. doi: 10.1016/j.carres.2014.06.026 (PMC4245711; doi:10.1016/j.carres.2014.06.026)
Supplement: MOL files — ZIP file containing the MOL files of the most important compounds in this article. [file mol.zip › cpd18.mol]

Untitled Document-4
  ChemDraw05281400012D

 26 27  0  0  0  0  0  0  0  0999 V2000
    0.0356   -0.7309    0.0000 C   0  0  0  0  0  0  0  0  0  0  0  0
    0.4481   -1.4448    0.0000 C   0  0  0  0  0  0  0  0  0  0  0  0
    1.2467   -1.2362    0.0000 O   0  0  0  0  0  0  0  0  0  0  0  0
    2.0396   -1.4448    0.0000 C   0  0  0  0  0  0  0  0  0  0  0  0
    1.6271   -0.7309    0.0000 C   0  0  0  0  0  0  0  0  0  0  0  0
    0.8291   -0.9400    0.0000 C   0  0  0  0  0  0  0  0  0  0  0  0
    1.6271    0.0941    0.0000 O   0  0  0  0  0  0  0  0  0  0  0  0
    0.0356    0.0941    0.0000 O   0  0  0  0  0  0  0  0  0  0  0  0
    0.8291   -1.8790    0.0000 O   0  0  0  0  0  0  0  0  0  0  0  0
   -1.9696    1.8157    0.0000 C   0  0  0  0  0  0  0  0  0  0  0  0
   -1.5571    1.1013    0.0000 C   0  0  0  0  0  0  0  0  0  0  0  0
   -0.7591    1.3104    0.0000 C   0  0  0  0  0  0  0  0  0  0  0  0
    0.0339    1.1013    0.0000 C   0  0  0  0  0  0  0  0  0  0  0  0
   -0.3786    1.8157    0.0000 O   0  0  0  0  0  0  0  0  0  0  0  0
   -1.1767    1.6072    0.0000 C   0  0  0  0  0  0  0  0  0  0  0  0
   -1.5892    2.3216    0.0000 C   0  0  0  0  0  0  0  0  0  0  0  0
   -0.8748    2.7341    0.0000 O   0  0  0  0  0  0  0  0  0  0  0  0
   -2.3923    1.2386    0.0000 O   0  0  0  0  0  0  0  0  0  0  0  0
   -0.4611    0.6343    0.0000 N   0  0  0  0  0  0  0  0  0  0  0  0
   -2.7666    1.7429    0.0000 O   0  0  0  0  0  0  0  0  0  0  0  0
   -0.3809   -1.2047    0.0000 C   0  0  0  0  0  0  0  0  0  0  0  0
   -1.0007   -1.8001    0.0000 O   0  0  0  0  0  0  0  0  0  0  0  0
   -0.5867   -0.3703    0.0000 O   0  0  0  0  0  0  0  0  0  0  0  0
   -1.4121   -0.1313    0.0000 Na  0  0  0  0  0  0  0  0  0  0  0  0
    2.0282   -2.2944    0.0000 O   0  0  0  0  0  0  0  0  0  0  0  0
    2.7666   -2.7341    0.0000 C   0  0  0  0  0  0  0  0  0  0  0  0
  4  5  1  0      
  5  6  1  0      
  6  1  1  0      
  5  7  1  0      
  1  8  1  0      
  6  9  1  0      
  2  3  1  1      
  4  3  1  1      
  1  2  1  1      
 13 14  1  0      
 14 15  1  0      
 15 10  1  0      
 11 12  1  1      
 13 12  1  1      
 10 11  1  1      
 15 16  1  0      
 16 17  1  0      
 11 18  1  0      
 12 19  1  0      
  8 13  1  0      
 10 20  1  0      
  2 21  1  0      
 21 22  2  0      
 21 23  1  0      
 23 24  1  0      
  4 25  1  0      
 25 26  1  0      
M  STY  1   1 SUP
M  SLB  1   1   1
M  SAL   1  4  21  22  23  24
M  SBL   1  1  22
M  SMT   1 ^CO2Na
M  SBV   1  22    0.8290   -0.2401
M  STY  1   2 SUP
M  SLB  1   2   2
M  SAL   2  2  25  26
M  SBL   2  1  26
M  SMT   2 OMe
M  SBV   2  26    0.0115    0.8496
M  END
